# Supplementary material for: Bioinspired Oxidation-Resistant Catechol-like Sliding Ring Polyrotaxane Hydrogels
Source: Gels. 2023 Jan 19;9(2):85. doi: 10.3390/gels9020085 (PMC9956578; doi:10.3390/gels9020085)
Supplement: Supplementary file 1 [file gels-09-00085-s001.zip]

Archive with 3 entries (3 files):
- gels-2164491-supplementary-Figures.pdf
- Video S1_Rial-Hermida et al. 2022.mp4
- Video S2_Rial-Hermida et al. 2022.mp4
